# Supplementary material for: A Fully 3D-Printed Steerable Instrument for Minimally Invasive Surgery
Source: Materials (Basel). 2021 Dec 20;14(24):7910. doi: 10.3390/ma14247910 (PMC8703879; doi:10.3390/ma14247910)
Supplement: Supplementary file 1 [file materials-14-07910-s001.zip]

Archive with 1 entries (1 files):
- materials-1482629.mp4
